# Supplementary material for: Testing the genomic overlap between intraspecific mating traits and interspecific mating barriers
Source: Evol Lett. 2024 Aug 14;8(6):902–15. doi: 10.1093/evlett/qrae042 (PMC11637687; doi:10.1093/evlett/qrae042)
Supplement: qrae042_suppl_Supplementary_Tables [file qrae042_suppl_supplementary_tables.zip]

Archive with 15 entries (14 files):
- Supplementary Tables/
- Supplementary Tables/SupplementaryTable4_FSTWithinSpecies.xls
- __MACOSX/Supplementary Tables/._SupplementaryTable4_FSTWithinSpecies.xls
- Supplementary Tables/SupplementaryTable5_CHCassociatedgenes.xlsx
- __MACOSX/Supplementary Tables/._SupplementaryTable5_CHCassociatedgenes.xlsx
- Supplementary Tables/SupplementaryTable1_PopulationData.xlsx
- __MACOSX/Supplementary Tables/._SupplementaryTable1_PopulationData.xlsx
- Supplementary Tables/SupplementaryTable6_SongGenes.xlsx
- __MACOSX/Supplementary Tables/._SupplementaryTable6_SongGenes.xlsx
- Supplementary Tables/SupplementaryTable7_SignificantSongAssociations.xlsx
- __MACOSX/Supplementary Tables/._SupplementaryTable7_SignificantSongAssociations.xlsx
- Supplementary Tables/SupplementaryTable2_SongParameters.xlsx
- __MACOSX/Supplementary Tables/._SupplementaryTable2_SongParameters.xlsx
- Supplementary Tables/SupplementaryTable3_CHCdata.xlsx
- __MACOSX/Supplementary Tables/._SupplementaryTable3_CHCdata.xlsx
