# Supplementary material for: Testing the genomic overlap between intraspecific mating traits and interspecific mating barriers
Source: Evol Lett. 2024 Aug 14;8(6):902–15. doi: 10.1093/evlett/qrae042 (PMC11637687; doi:10.1093/evlett/qrae042)
Supplement: qrae042_suppl_Supplementary_Tables [file qrae042_suppl_supplementary_tables.zip › Supplementary Tables/SupplementaryTable5_CHCassociatedgenes.xlsx]

## Sheet: CHC-associated_genes_4pcs_UNIPR
From	Entry	Reviewed	Entry Name	Protein names	Gene Names	Organism	Length	Tissue specificity	Gene Ontology IDs
PKHG7_HUMAN	Q6ZR37	reviewed	PKHG7_HUMAN	Pleckstrin homology domain-containing family G member 7 (PH domain-containing family G member 7)	PLEKHG7 C12orf74	Homo sapiens (Human)	691		GO:0005085; GO:0007266
MYO1E_HUMAN	Q12965	reviewed	MYO1E_HUMAN	Unconventional myosin-Ie (Myosin-Ic) (Unconventional myosin 1E)	MYO1E MYO1C	Homo sapiens (Human)	1108	TISSUE SPECIFICITY: Expressed in the immune system. In the kidney, predominantly expressed in the glomerulus, including podocytes. {ECO:0000269|PubMed:21458045, ECO:0000269|PubMed:21756023}.	GO:0001570; GO:0001701; GO:0003094; GO:0003774; GO:0005516; GO:0005524; GO:0005737; GO:0005856; GO:0005903; GO:0005912; GO:0006807; GO:0006897; GO:0007015; GO:0015629; GO:0016459; GO:0016887; GO:0030050; GO:0030136; GO:0031982; GO:0032437; GO:0032836; GO:0035091; GO:0035166; GO:0048008; GO:0051015; GO:0070062; GO:0072015
PGBM_HUMAN	P98160	reviewed	PGBM_HUMAN	Basement membrane-specific heparan sulfate proteoglycan core protein (HSPG) (Perlecan) (PLC) [Cleaved into: Endorepellin; LG3 peptide]	HSPG2	Homo sapiens (Human)	4391	TISSUE SPECIFICITY: Detected in cerebrospinal fluid, fibroblasts and urine (at protein level). {ECO:0000269|PubMed:25326458, ECO:0000269|PubMed:36213313}.	GO:0001525; GO:0001540; GO:0005178; GO:0005509; GO:0005576; GO:0005604; GO:0005615; GO:0005796; GO:0005886; GO:0005925; GO:0006629; GO:0006898; GO:0006954; GO:0007420; GO:0016525; GO:0030021; GO:0030154; GO:0043202; GO:0050750; GO:0060548; GO:0062023; GO:0070062; GO:0072359; GO:0098797; GO:1905907
PHTF_DROME	Q9V9A8	reviewed	PHTF_DROME	Protein phtf	phtf CG3268	Drosophila melanogaster (Fruit fly)	880		GO:0005783; GO:0016020
SCYL1_XENTR	Q28FH2	reviewed	SCYL1_XENTR	N-terminal kinase-like protein (SCY1-like protein 1)	scyl1 TEgg006d23.1	Xenopus tropicalis (Western clawed frog) (Silurana tropicalis)	827		GO:0004672; GO:0005524; GO:0006468
MBD6_MOUSE	Q3TY92	reviewed	MBD6_MOUSE	Methyl-CpG-binding domain protein 6 (Methyl-CpG-binding protein MBD6)	Mbd6	Mus musculus (Mouse)	1003	TISSUE SPECIFICITY: Ubiquitous. Expressed at highest levels in adult testis and brain. {ECO:0000269|PubMed:20700456}.	GO:0001650; GO:0003682; GO:0005634; GO:0005654; GO:0005694; GO:0010369
REXO4_XENLA	Q91560	reviewed	REXO4_XENLA	RNA exonuclease 4 (EC 3.1.-.-) (Exonuclease XPMC2) (Prevents mitotic catastrophe 2 protein)	rexo4 xpmc2	Xenopus laevis (African clawed frog)	421		GO:0003676; GO:0005634; GO:0006364; GO:0008408
RN157_HUMAN	Q96PX1	reviewed	RN157_HUMAN	E3 ubiquitin ligase RNF157 (EC 2.3.2.27) (RING finger protein 157) (RING-type E3 ubiquitin transferase RNF157)	RNF157 KIAA1917	Homo sapiens (Human)	679		GO:0005737; GO:0016567; GO:0043066; GO:0044297; GO:0046872; GO:0051865; GO:0061630; GO:1903861
RN157_XENLA	Q6INH1	reviewed	RN157_XENLA	E3 ubiquitin ligase Rnf157 (EC 2.3.2.27) (RING finger protein 157) (RING-type E3 ubiquitin transferase Rnf157)	rnf157	Xenopus laevis (African clawed frog)	674		GO:0005737; GO:0046872; GO:0061630
MYO1F_HUMAN	O00160	reviewed	MYO1F_HUMAN	Unconventional myosin-If (Myosin-Ie)	MYO1F	Homo sapiens (Human)	1098		GO:0003774; GO:0003779; GO:0005516; GO:0005524; GO:0005737; GO:0005829; GO:0007015; GO:0015629; GO:0016461; GO:0030050; GO:0031982; GO:0051015
REXO4_SCHPO	O94375	reviewed	REXO4_SCHPO	RNA exonuclease 4 (EC 3.1.-.-)	rex4 SPBC1604.09c	Schizosaccharomyces pombe (strain 972 / ATCC 24843) (Fission yeast)	260		GO:0000027; GO:0003676; GO:0004527; GO:0005634; GO:0005730; GO:0006364; GO:0008408
WAK3_ARATH	Q9LMN8	reviewed	WAK3_ARATH	Wall-associated receptor kinase 3 (EC 2.7.11.-)	WAK3 At1g21240 F16F4.8	Arabidopsis thaliana (Mouse-ear cress)	741	TISSUE SPECIFICITY: Predominantly expressed in green tissues such as stems and leaves. {ECO:0000269|PubMed:10380805}.	GO:0004674; GO:0005509; GO:0005524; GO:0005886; GO:0006468; GO:0007166; GO:0030247; GO:0106310
A0A1S3D124_DIACI	A0A1S3D124	unreviewed	A0A1S3D124_DIACI	Peripheral-type benzodiazepine receptor-associated protein 1-like	LOC103509120	Diaphorina citri (Asian citrus psyllid)	204
A0A2P8XP80_BLAGE	A0A2P8XP80	unreviewed	A0A2P8XP80_BLAGE	Uncharacterized protein	C0J52_19501	Blattella germanica (German cockroach) (Blatta germanica)	162
BBS4_XENTR	Q28G25	reviewed	BBS4_XENTR	Bardet-Biedl syndrome 4 protein homolog	bbs4 TGas038l03.1	Xenopus tropicalis (Western clawed frog) (Silurana tropicalis)	516		GO:0000242; GO:0005737; GO:0005813; GO:0005929; GO:0007098; GO:0030674; GO:0034451; GO:0060170
SIN1_DROPS	Q291K8	reviewed	SIN1_DROPS	Stress-activated map kinase-interacting protein 1 (SAPK-interacting protein 1)	Sin1 GA10075	Drosophila pseudoobscura pseudoobscura (Fruit fly)	578		GO:0001934; GO:0006915; GO:0031932; GO:0032869; GO:0034063; GO:0038203; GO:0043539; GO:0045887; GO:0046628; GO:0048813; GO:0051897
BBS4_MOUSE	Q8C1Z7	reviewed	BBS4_MOUSE	Bardet-Biedl syndrome 4 protein homolog	Bbs4	Mus musculus (Mouse)	520	TISSUE SPECIFICITY: Expressed in the hippocampus and dentate gyrus, the columnar epithelial cells of bronchioles, the olfactory epithelium and the inner segment and outer nuclear layer of the retina. Expressed in testis. {ECO:0000269|PubMed:15107855, ECO:0000269|PubMed:22072986}.	GO:0000226; GO:0000242; GO:0000281; GO:0001750; GO:0001764; GO:0001843; GO:0001895; GO:0001917; GO:0003085; GO:0005634; GO:0005737; GO:0005813; GO:0005814; GO:0005929; GO:0007098; GO:0007286; GO:0007608; GO:0008104; GO:0010467; GO:0010629; GO:0015031; GO:0016020; GO:0016358; GO:0019216; GO:0021591; GO:0021756; GO:0021766; GO:0021987; GO:0030534; GO:0030674; GO:0030837; GO:0031514; GO:0032391; GO:…
RYK_MOUSE	Q01887	reviewed	RYK_MOUSE	Tyrosine-protein kinase RYK (EC 2.7.10.1) (Kinase VIK) (Met-related kinase) (NYK-R)	Ryk Mrk	Mus musculus (Mouse)	594	TISSUE SPECIFICITY: Is detected in all the tissues. Highest levels are seen in the ovary, lung and placenta.	GO:0004672; GO:0004888; GO:0005109; GO:0005524; GO:0005634; GO:0005737; GO:0005886; GO:0006468; GO:0007169; GO:0007409; GO:0007411; GO:0016020; GO:0016055; GO:0017147; GO:0022038; GO:0030182; GO:0031175; GO:0033278; GO:0033674; GO:0036518; GO:0042813; GO:0043235; GO:0043410; GO:0048705; GO:0048843; GO:0048846; GO:0050919; GO:0061643; GO:0071679; GO:1904938; GO:1904948; GO:1904953
PGBM_HUMAN	P98160	reviewed	PGBM_HUMAN	Basement membrane-specific heparan sulfate proteoglycan core protein (HSPG) (Perlecan) (PLC) [Cleaved into: Endorepellin; LG3 peptide]	HSPG2	Homo sapiens (Human)	4391	TISSUE SPECIFICITY: Detected in cerebrospinal fluid, fibroblasts and urine (at protein level). {ECO:0000269|PubMed:25326458, ECO:0000269|PubMed:36213313}.	GO:0001525; GO:0001540; GO:0005178; GO:0005509; GO:0005576; GO:0005604; GO:0005615; GO:0005796; GO:0005886; GO:0005925; GO:0006629; GO:0006898; GO:0006954; GO:0007420; GO:0016525; GO:0030021; GO:0030154; GO:0043202; GO:0050750; GO:0060548; GO:0062023; GO:0070062; GO:0072359; GO:0098797; GO:1905907

## Sheet: Peak9_Associations
From	Entry	Reviewed	Entry Name	Protein names	Gene Names	Organism	Length	Tissue specificity	Gene Ontology IDs
SWAHB_HUMAN	A6NEL2	reviewed	SWAHB_HUMAN	Ankyrin repeat domain-containing protein SOWAHB (Ankyrin repeat domain-containing protein 56) (Protein sosondowah homolog B)	SOWAHB ANKRD56	Homo sapiens (Human)	793
PP1_MEDSV	P48488	reviewed	PP1_MEDSV	Serine/threonine-protein phosphatase PP1 (EC 3.1.3.16)	PP1	Medicago sativa subsp. varia (Alfalfa) (Medicago varia)	321		GO:0017018; GO:0046872
PTK7_HUMAN	Q13308	reviewed	PTK7_HUMAN	Inactive tyrosine-protein kinase 7 (Colon carcinoma kinase 4) (CCK-4) (Protein-tyrosine kinase 7) (Pseudo tyrosine kinase receptor 7) (Tyrosine-protein kinase-like 7)	PTK7 CCK4	Homo sapiens (Human)	1070	TISSUE SPECIFICITY: Highly expressed in lung, liver, pancreas, kidney, placenta and melanocytes. Weakly expressed in thyroid gland, ovary, brain, heart and skeletal muscle. Also expressed in erythroleukemia cells. But not expressed in colon.	GO:0001736; GO:0001822; GO:0003281; GO:0003401; GO:0004672; GO:0005524; GO:0005886; GO:0005911; GO:0005925; GO:0007156; GO:0007165; GO:0008046; GO:0010976; GO:0015026; GO:0016477; GO:0030036; GO:0030424; GO:0042060; GO:0043025; GO:0045198; GO:0050808; GO:0060026; GO:0060484; GO:0060828; GO:0060976; GO:0071300; GO:0090103; GO:0090179; GO:0090263
PGDH_MOUSE	Q8VCC1	reviewed	PGDH_MOUSE	15-hydroxyprostaglandin dehydrogenase [NAD(+)] (15-PGDH) (EC 1.1.1.141) (Eicosanoid/docosanoid dehydrogenase [NAD(+)]) (EC 1.1.1.-, EC 1.1.1.232) (Prostaglandin dehydrogenase 1)	Hpgd Pgdh1	Mus musculus (Mouse)	269	TISSUE SPECIFICITY: Expressed in proximal convoluted tubules of the kidney, where it colocalizes with the prostaglandin transporter SLC22A22 (at protein level) (PubMed:20448048). Expressed in lung, intestine, stomach and liver (PubMed:8950170). {ECO:0000269|PubMed:20448048, ECO:0000269|PubMed:8950170}.	GO:0001822; GO:0004957; GO:0005615; GO:0005654; GO:0005737; GO:0005829; GO:0006693; GO:0007179; GO:0007565; GO:0007567; GO:0016323; GO:0016404; GO:0016616; GO:0030728; GO:0032355; GO:0032496; GO:0042802; GO:0043065; GO:0045471; GO:0045786; GO:0051287; GO:0070403; GO:0070493; GO:0097070; GO:1904707; GO:1905828
A0A6L2QA49_COPFO	A0A6L2QA49	unreviewed	A0A6L2QA49_COPFO	Cuticle protein	Cfor_07012	Coptotermes formosanus (Formosan subterranean termite)	294		GO:0042302
