# Supplementary material for: Testing the genomic overlap between intraspecific mating traits and interspecific mating barriers
Source: Evol Lett. 2024 Aug 14;8(6):902–15. doi: 10.1093/evlett/qrae042 (PMC11637687; doi:10.1093/evlett/qrae042)
Supplement: qrae042_suppl_Supplementary_Tables [file qrae042_suppl_supplementary_tables.zip › Supplementary Tables/SupplementaryTable7_SignificantSongAssociations.xlsx]

## Sheet: short-chirp interchirp interval
Supplementary Table 7.1 : Significant associations for short-chirp interchirp interval parameter.
chr	pos	n_miss	allele1	allele0	af	beta	se	logl_H1	l_remle	l_mle	p_wald	p_lrt	p_score	pWald_adjusted
13	14433096	0	G	T	0.05	0.0506295	0.0106896	208.017	0.719467	100000	9.42719e-06	2.42555e-06	5.82097e-05	0.00821568
3	111612056	0	C	T	0.018	0.0906826	0.0151504	212.611	1e-05	1e-05	6.00107e-08	2.08528e-08	2.10844e-06	0.000203965
3	133849769	0	T	C	0.027	0.0588093	0.0130082	206.568	1e-05	1e-05	2.13484e-05	1.1008e-05	8.17038e-05	0.0127296
3	106475564	0	G	A	0.018	0.0863341	0.0148178	211.897	0.0720278	1e-05	1.17181e-07	4.35284e-08	3.10497e-06	0.000220265
3	154258031	0	T	A	0.027	0.0601115	0.013169	206.736	1e-05	1e-05	1.81149e-05	9.23893e-06	7.28798e-05	0.0118402
3	131148504	0	G	C	0.018	0.0874959	0.0149762	211.961	0.0844304	1e-05	1.09615e-07	4.07366e-08	2.99733e-06	0.000220265
3	144099428	0	T	A	0.028	0.0596514	0.0129908	206.84	1e-05	1e-05	1.63472e-05	8.28043e-06	6.78804e-05	0.0108943
3	105240414	0	T	C	0.024	0.0772019	0.0156812	208.143	1e-05	1e-05	4.57068e-06	2.12608e-06	2.87841e-05	0.00456907
3	147074692	0	T	C	0.026	0.0616053	0.0132748	207.03	1e-05	1e-05	1.35794e-05	6.79379e-06	5.97464e-05	0.0102609
3	144099532	0	A	G	0.026	0.0702679	0.0154715	206.648	1e-05	1e-05	1.97433e-05	1.01274e-05	7.73713e-05	0.0122007
3	138669741	0	T	C	0.018	0.0983697	0.0153769	214.436	1e-05	1e-05	1.03464e-08	3.19221e-09	8.2164e-07	4.39568e-05
3	10062866	0	T	C	0.018	0.0974773	0.0137925	217.028	1.69413	1.9555	5.55221e-10	2.23868e-10	2.73996e-07	6.8814e-06
3	150518063	0	G	C	0.027	0.0637775	0.0130069	208.064	1e-05	1e-05	4.93963e-06	2.30968e-06	3.02905e-05	0.0047968
3	144099535	0	G	A	0.026	0.0702679	0.0154715	206.648	1e-05	1e-05	1.97433e-05	1.01274e-05	7.73713e-05	0.0122007
3	132705676	0	A	G	0.027	0.0585783	0.0130049	206.505	1e-05	1e-05	2.27204e-05	1.17642e-05	8.534e-05	0.0132455
3	106798324	0	G	C	0.027	0.0600767	0.0130104	206.94	1e-05	1e-05	1.48289e-05	7.46265e-06	6.34693e-05	0.0102609
3	116073453	0	C	A	0.018	0.0861585	0.0150364	211.287	0.640048	0.585166	1.75229e-07	8.1686e-08	4.5825e-06	0.000248154
3	144099559	0	A	G	0.026	0.0702679	0.0154715	206.648	1e-05	1e-05	1.97433e-05	1.01274e-05	7.73713e-05	0.0122007
3	108278705	0	G	T	0.018	0.0959514	0.0145519	215.32	1e-05	1e-05	4.42065e-09	1.28758e-09	5.32304e-07	3.00509e-05
3	127378407	0	T	C	0.018	0.0978202	0.0148354	215.32	1e-05	1e-05	4.42081e-09	1.28763e-09	5.32314e-07	3.00509e-05
3	108966937	0	A	C	0.016	0.122424	0.0154002	221.59	1e-05	1e-05	1.09322e-11	2.11831e-12	3.54038e-08	3.71562e-07
3	111612057	0	G	A	0.018	0.0906826	0.0151504	212.611	1e-05	1e-05	6.00107e-08	2.08528e-08	2.10844e-06	0.000203965
3	109090246	0	A	T	0.027	0.0600411	0.0130159	206.922	1e-05	1e-05	1.50949e-05	7.60554e-06	6.42506e-05	0.0102609
3	146991698	0	A	T	0.018	0.0857164	0.014586	212.113	0.0784127	1e-05	9.49252e-08	3.48527e-08	2.75941e-06	0.000220265
3	119748529	0	C	G	0.026	0.0654633	0.0135154	207.826	1e-05	1e-05	6.23172e-06	2.95953e-06	3.53211e-05	0.00588344
3	129909748	0	C	T	0.018	0.0869787	0.0148732	211.983	0.0913936	1e-05	1.0702e-07	3.98157e-08	2.96113e-06	0.000220265
3	156405751	0	G	C	0.018	0.0868748	0.0147822	212.114	0.0786368	1e-05	9.47724e-08	3.47959e-08	2.75703e-06	0.000220265
3	134221455	0	A	G	0.029	0.0609501	0.0131292	207.036	1e-05	1e-05	1.35e-05	6.75143e-06	5.95067e-05	0.0102609
3	138510652	0	T	C	0.027	0.0635959	0.0129175	208.143	1e-05	1e-05	4.57068e-06	2.12608e-06	2.87841e-05	0.00456907
3	138373984	0	A	C	0.018	0.0869787	0.0148732	211.983	0.0913936	1e-05	1.0702e-07	3.98157e-08	2.96113e-06	0.000220265
3	140777161	0	A	C	0.018	0.0964191	0.0148294	214.906	1e-05	1e-05	6.58282e-09	1.96976e-09	6.51168e-07	3.72895e-05
3	133849760	0	G	A	0.027	0.0588093	0.0130082	206.568	1e-05	1e-05	2.13484e-05	1.1008e-05	8.17038e-05	0.0127296
3	105240341	0	C	T	0.024	0.0772019	0.0156812	208.143	1e-05	1e-05	4.57068e-06	2.12608e-06	2.87841e-05	0.00456907
4	45227948	0	G	A	0.045	0.0510181	0.0115255	206.2	0.0439218	1e-05	3.0359e-05	1.61986e-05	0.000105408	0.0169154
4	60941976	0	A	G	0.037	0.0558788	0.0116484	207.641	1e-05	1e-05	7.46042e-06	3.58598e-06	3.98237e-05	0.0068531
4	60941889	0	A	T	0.028	0.0737747	0.0127528	211.739	1e-05	1e-05	1.3933e-07	5.12483e-08	3.38811e-06	0.000220265
4	55597171	0	G	A	0.024	0.087783	0.0152168	211.669	1e-05	1e-05	1.49055e-07	5.50758e-08	3.52167e-06	0.000220265
4	59114993	0	C	T	0.055	0.0459715	0.00966082	207.489	1e-05	1e-05	8.65635e-06	4.20241e-06	4.40026e-05	0.00774242
4	76422201	0	T	C	0.038	0.0488883	0.0116088	205.411	1e-05	1e-05	6.67574e-05	3.71348e-05	0.000184547	0.0314213
4	37979965	0	C	T	0.028	0.0610925	0.0131838	206.946	0.187741	1e-05	1.39383e-05	7.41562e-06	6.32111e-05	0.0102609
4	45227936	0	T	A	0.042	0.051256	0.0116384	206.09	0.122295	1e-05	3.2999e-05	1.81809e-05	0.00011383	0.0180899
4	47417981	0	G	T	0.027	0.0612552	0.0132476	206.886	0.237959	1e-05	1.44789e-05	7.89473e-06	6.58179e-05	0.0102609
4	44431198	0	T	A	0.065	0.0440879	0.00950803	207.014	1e-05	1e-05	1.37808e-05	6.90131e-06	6.03525e-05	0.0102609
4	57216149	0	C	G	0.059	0.0458188	0.0101896	206.476	1e-05	1e-05	2.33826e-05	1.21303e-05	8.70746e-05	0.0132455
4	18151289	0	G	A	0.024	0.0732964	0.015854	206.871	0.268988	1e-05	1.45156e-05	8.01397e-06	6.64589e-05	0.0102609
4	24505538	0	C	G	0.021	0.0866487	0.0187394	206.886	0.237959	1e-05	1.44789e-05	7.89473e-06	6.58179e-05	0.0102609
4	14970913	0	T	C	0.044	0.0523671	0.0101558	209.088	1e-05	1e-05	1.81962e-06	7.95699e-07	1.59022e-05	0.00206151
4	60941871	0	A	C	0.024	0.0921453	0.016241	211.26	1e-05	1e-05	2.2146e-07	8.40438e-08	4.42747e-06	0.000301079
4	80142483	0	C	T	0.033	0.0581442	0.0137299	205.497	1e-05	1e-05	6.13096e-05	3.39122e-05	0.000173424	0.0297685
4	64056235	0	A	G	0.027	0.0732481	0.0126973	211.669	1e-05	1e-05	1.49055e-07	5.50758e-08	3.52167e-06	0.000220265
4	9163773	0	C	G	0.027	0.0644485	0.012875	208.39	0.224618	0.07009	3.30665e-06	1.64364e-06	2.46412e-05	0.00362537
4	57216136	0	G	C	0.059	0.0458189	0.0101896	206.476	1e-05	1e-05	2.33825e-05	1.21302e-05	8.70742e-05	0.0132455
4	60941880	0	G	C	0.028	0.0737747	0.0127528	211.739	1e-05	1e-05	1.3933e-07	5.12483e-08	3.38811e-06	0.000220265
4	75219962	0	C	A	0.032	0.05629	0.0133886	205.385	1e-05	1e-05	6.8468e-05	3.81504e-05	0.000187996	0.0314213
4	55597123	0	A	C	0.024	0.087783	0.0152168	211.669	1e-05	1e-05	1.49055e-07	5.50758e-08	3.52167e-06	0.000220265
4	65107582	0	C	A	0.053	0.0480785	0.011445	205.372	1e-05	1e-05	6.93361e-05	3.86664e-05	0.000189739	0.0314213
4	43164563	0	C	G	0.028	0.0614039	0.0132261	206.98	0.185376	1e-05	1.3485e-05	7.15224e-06	6.17553e-05	0.0102609
4	80142447	0	G	A	0.033	0.0581442	0.0137299	205.497	1e-05	1e-05	6.13096e-05	3.39122e-05	0.000173424	0.0297685
4	24505549	0	C	T	0.021	0.0866487	0.0187394	206.886	0.237959	1e-05	1.44789e-05	7.89473e-06	6.58179e-05	0.0102609
4	65107568	0	G	A	0.053	0.0485097	0.0113686	205.615	1e-05	1e-05	5.45569e-05	2.99441e-05	0.000159315	0.029433
4	60941905	0	G	C	0.028	0.0737747	0.0127528	211.739	1e-05	1e-05	1.3933e-07	5.12483e-08	3.38811e-06	0.000220265
4	75219959	0	C	T	0.032	0.05629	0.0133886	205.385	1e-05	1e-05	6.8468e-05	3.81504e-05	0.000187996	0.0314213
2	7433712	0	G	T	0.018	0.103885	0.0147416	217.389	1e-05	1e-05	6.07396e-10	1.54633e-10	2.03441e-07	6.8814e-06
2	117921994	0	T	C	0.027	0.0697982	0.0119984	213.4	1e-05	100000	1.21728e-07	9.2586e-09	3.13674e-06	0.000220265
6	55587346	0	A	C	0.086	0.0344406	0.00811577	205.48	0.130114	0.0352254	5.93809e-05	3.45338e-05	0.000175829	0.0297613
6	55352562	0	C	T	0.089	0.0324967	0.00765799	205.48	0.128625	0.0337333	5.94165e-05	3.45318e-05	0.000175803	0.0297613
6	65022396	0	T	G	0.089	0.0327116	0.00770751	205.482	0.128334	0.0334385	5.9284e-05	3.4445e-05	0.000175496	0.0297613
6	55587414	0	C	T	0.089	0.0327711	0.00772372	205.478	0.128077	0.0331692	5.95437e-05	3.46017e-05	0.000176039	0.0297613
6	55587355	0	C	A	0.089	0.0327711	0.00772372	205.478	0.128077	0.0331692	5.95437e-05	3.46017e-05	0.000176039	0.0297613
10	90754132	0	T	C	0.018	0.0821219	0.0148732	210.516	0.249198	0.0967849	4.14873e-07	1.8127e-07	6.7945e-06	0.00049867
10	29115795	0	T	C	0.125	0.0317771	0.00751415	206.189	8.87722	100000	6.26305e-05	1.6377e-05	0.00834159	0.0299815
8	109152071	0	C	T	0.07	0.0622322	0.0110282	211.129	1e-05	1e-05	2.51408e-07	9.62286e-08	4.76786e-06	0.000328648
8	109152055	0	C	T	0.099	0.0493639	0.00895031	210.585	1e-05	1e-05	4.25479e-07	1.68733e-07	6.50822e-06	0.00049867
8	109152074	0	C	T	0.099	0.0493639	0.00895031	210.585	1e-05	1e-05	4.25486e-07	1.68736e-07	6.50829e-06	0.00049867
8	37518070	0	T	C	0.018	0.0936115	0.0144912	214.717	1e-05	1e-05	7.89558e-09	2.39186e-09	7.14662e-07	3.83364e-05

## Sheet: short chirp pulse duration
Supplementary Table 7.2 : Significant associations for short chirp pulse duration.
chr	pos	n_miss	allele1	allele0	af	beta	se	logl_H1	l_remle	l_mle	p_wald	p_lrt	p_score	pWald_adjusted
13	46207807	0	G	T	0.026	-0.0164796	0.00341204	327.925	1.93149	2.056	6.57369e-06	3.1321e-06	3.67596e-05	0.0097142
3	56848632	0	T	G	0.259	-0.00558684	0.00131302	323.612	1e-05	1e-05	5.69965e-05	0.000293951	0.00254604	0.041217
4	64055145	0	G	A	0.037	-0.0116529	0.00276826	325.558	1.84147	1.91787	6.72088e-05	3.73683e-05	0.000185518	0.0447901
4	60941889	0	A	T	0.028	-0.0148873	0.00321648	327.136	1.89146	1.95775	1.42303e-05	7.14098e-06	6.18186e-05	0.0159341
4	55597171	0	G	A	0.024	-0.0177407	0.00383368	327.133	1.84801	1.91138	1.42763e-05	7.16165e-06	6.18608e-05	0.0159341
4	112961945	0	T	C	0.296	-0.00575967	0.00137775	323.34	1e-05	1e-05	7.46037e-05	0.000393373	0.0019618	0.0464833
4	60941871	0	A	C	0.024	-0.0186806	0.00408351	326.928	1.89352	1.95963	1.7444e-05	8.87388e-06	7.11469e-05	0.0185277
4	64056235	0	A	G	0.027	-0.0148033	0.00319891	327.133	1.84801	1.91138	1.42763e-05	7.16165e-06	6.18608e-05	0.0159341
4	9163773	0	C	G	0.027	-0.0138858	0.00315366	326.276	1.80825	1.8882	3.31157e-05	1.75669e-05	0.000111293	0.0267534
4	60941880	0	G	C	0.028	-0.0148873	0.00321648	327.136	1.89146	1.95775	1.42303e-05	7.14098e-06	6.18186e-05	0.0159341
4	55597123	0	A	C	0.024	-0.0177407	0.00383368	327.133	1.84801	1.91138	1.42763e-05	7.16165e-06	6.18608e-05	0.0159341
4	109117064	0	A	G	0.266	-0.00572071	0.00128267	324.378	1e-05	1e-05	2.68074e-05	0.0001301	0.00154537	0.0260322
4	60941905	0	G	C	0.028	-0.0148873	0.00321648	327.136	1.89146	1.95775	1.42303e-05	7.14098e-06	6.18186e-05	0.0159341
2	139290067	0	G	A	0.116	-0.00703987	0.00166803	325.598	1.77409	1.85531	6.45843e-05	3.58279e-05	0.000180085	0.0445704
11	67345419	0	C	A	0.018	-0.0191381	0.00377608	328.883	1.79712	1.85879	2.58318e-06	1.15602e-06	1.98755e-05	0.00848431
11	24500239	0	C	T	0.045	-0.0104143	0.00249345	325.341	1.16129	1.17325	7.56433e-05	4.6983e-05	0.000232416	0.0464833
11	10647350	0	G	A	0.018	-0.0191381	0.00377608	328.883	1.79712	1.85879	2.58318e-06	1.15602e-06	1.98755e-05	0.00848431
11	31697358	0	G	A	0.017	-0.0236554	0.00405555	332.081	2.21175	2.33087	1.14053e-07	4.21902e-08	3.10007e-06	0.00206267
11	67345448	0	C	T	0.018	-0.019239	0.003796	328.883	1.79712	1.85879	2.58318e-06	1.15602e-06	1.98755e-05	0.00848431
11	76067351	0	G	A	0.024	-0.0229623	0.00473886	327.986	1.95583	2.06607	6.18546e-06	2.93947e-06	3.53313e-05	0.00955597
11	76067415	0	C	G	0.024	-0.0229623	0.00473886	327.986	1.95583	2.06607	6.18546e-06	2.93947e-06	3.53313e-05	0.00955597
11	31697431	0	A	T	0.017	-0.0236881	0.00407154	332.018	2.20294	2.32065	1.21377e-07	4.50506e-08	3.20876e-06	0.00206267
11	62240280	0	T	A	0.018	-0.0188478	0.00373028	328.819	1.79095	1.85181	2.74738e-06	1.23469e-06	2.06781e-05	0.00848431
11	37019645	0	G	A	0.018	-0.0188715	0.00372347	328.883	1.79712	1.85879	2.58318e-06	1.15602e-06	1.98755e-05	0.00848431
11	76067355	0	C	A	0.024	-0.0229623	0.00473886	327.986	1.95583	2.06607	6.18546e-06	2.93947e-06	3.53313e-05	0.00955597
11	76067358	0	G	A	0.024	-0.0229623	0.00473886	327.986	1.95583	2.06607	6.18546e-06	2.93947e-06	3.53313e-05	0.00955597
11	10647351	0	C	G	0.018	-0.0191381	0.00377608	328.883	1.79712	1.85879	2.58318e-06	1.15602e-06	1.98755e-05	0.00848431
6	39516339	0	A	C	0.339	-0.00611159	0.00124043	326.2	1e-05	1e-05	4.50353e-06	1.90319e-05	0.000468681	0.00955597
6	62405042	0	T	C	0.193	-0.00676315	0.00144406	325.5	0.0448903	1e-05	1.15434e-05	3.97344e-05	0.000452256	0.0159341
6	69506545	0	G	C	0.218	-0.00623459	0.0013823	326.453	0.886012	0.868945	2.22171e-05	1.46015e-05	0.000114219	0.0222093
6	57477552	0	C	A	0.303	-0.00584535	0.00126443	325.002	1e-05	1e-05	1.45333e-05	6.72119e-05	0.00163428	0.0159341
5	92453893	0	T	C	0.232	-0.00557965	0.00132832	323.413	1e-05	1e-05	6.94082e-05	0.000363801	0.00193022	0.0453663
5	94151332	0	C	G	0.054	-0.0108155	0.00222526	328.016	1.42898	1.475	5.8409e-06	2.84853e-06	3.481e-05	0.00955597
5	117086094	0	T	G	0.127	-0.00686404	0.00161718	324.761	0.313803	1e-05	5.92149e-05	8.67392e-05	0.000498484	0.0419291
5	94151272	0	G	A	0.054	-0.0107969	0.00222145	328.016	1.42902	1.47504	5.84133e-06	2.84873e-06	3.48115e-05	0.00955597
5	110682843	0	A	G	0.024	-0.0193297	0.00385439	328.539	1.08037	1.0861	3.18808e-06	1.65307e-06	2.60375e-05	0.00848431
5	68045957	0	A	G	0.143	-0.00800389	0.00180867	326.284	2.64139	2.71804	3.04988e-05	1.74359e-05	0.000115546	0.0266375
5	110682841	0	A	C	0.024	-0.0193297	0.00385439	328.539	1.08037	1.0861	3.18808e-06	1.65307e-06	2.60375e-05	0.00848431
5	70031582	0	G	T	0.089	-0.00843118	0.00190658	326.344	1.97966	1.99306	3.08573e-05	1.63656e-05	0.000106338	0.0266375
5	137061787	0	G	T	0.069	-0.0102086	0.00226232	326.596	1.16993	1.1761	2.20367e-05	1.25628e-05	9.3794e-05	0.0222093
5	110682771	0	T	A	0.024	-0.0193297	0.00385439	328.539	1.08037	1.0861	3.18808e-06	1.65307e-06	2.60375e-05	0.00848431
5	112138044	0	G	C	0.22	-0.00733189	0.00150793	327.999	1.30753	1.30615	5.79747e-06	2.89961e-06	3.57205e-05	0.00955597
5	119809417	0	T	C	0.037	-0.011891	0.00282024	325.481	1.14719	1.1564	6.55678e-05	4.055e-05	0.000206695	0.0445704
7	67879494	0	T	A	0.303	-0.00527429	0.00122311	323.824	1e-05	1e-05	4.62623e-05	0.00023457	0.00136346	0.0341818
14	12598540	0	T	G	0.179	-0.00662935	0.00150058	325.637	0.44282	0.345934	3.13493e-05	3.4397e-05	0.000257933	0.0266375
14	22364409	0	C	A	0.047	-0.0122614	0.00233128	329.665	1.67924	1.75797	1.20343e-06	5.13277e-07	1.22938e-05	0.00848431
57	24201	0	G	C	0.199	-0.00720501	0.00162919	324.236	1e-05	1e-05	3.0821e-05	0.000151251	0.00161576	0.0266375
10	84085529	0	T	A	0.028	-0.0191604	0.00385773	328.155	3.84828	4.22935	3.85411e-06	2.46528e-06	4.26181e-05	0.00935667
10	84085608	0	G	A	0.028	-0.0193986	0.00387159	328.309	3.94298	4.34118	3.24515e-06	2.09865e-06	3.92836e-05	0.00848431
8	90033968	0	C	T	0.292	-0.00515083	0.00123958	323.248	1e-05	1e-05	8.16695e-05	0.000433873	0.00381089	0.0486979
8	80843510	0	A	T	0.321	-0.00559954	0.00128815	323.953	1e-05	1e-05	4.07243e-05	0.000204372	0.00271352	0.0314577
8	35756498	0	T	C	0.301	-0.00558235	0.0012898	323.883	1e-05	1e-05	4.36467e-05	0.000220267	0.00291612	0.0329658
8	97883890	0	C	T	0.335	-0.00529753	0.00119446	324.284	1e-05	1e-05	2.94105e-05	0.000143791	0.00216156	0.0266375
8	114103811	0	A	T	0.256	-0.0054639	0.00130928	323.378	0.0101608	1e-05	7.65877e-05	0.000377546	0.0025847	0.0464833
8	64844483	0	A	C	0.272	-0.0057691	0.001312	324.141	1e-05	1e-05	3.38472e-05	0.000167351	0.00190848	0.0267534
8	64844460	0	A	G	0.272	-0.00576934	0.00131199	324.142	1e-05	1e-05	3.38187e-05	0.0001672	0.00190738	0.0267534
8	94316870	0	G	C	0.329	-0.00543211	0.00130041	323.328	1e-05	1e-05	7.54876e-05	0.000398421	0.00462668	0.0464833

## Sheet: long chirp pulse duration
Supplementary Table 7.3: Significant associations for long chirp pulse duration.
chr	pos	n_miss	allele1	allele0	af	beta	se	logl_H1	l_remle	l_mle	p_wald	p_lrt	p_score	pWald_adjusted
11	31697358	0	G	A	0.017	0.0333206	0.00710671	283.935	1e-05	1e-05	1.13173e-05	5.59357e-06	5.27549e-05	0.0249722
11	31697431	0	A	T	0.017	0.03337	0.00713238	283.896	1e-05	1e-05	1.17558e-05	5.82504e-06	5.41382e-05	0.0249722
10	77586209	0	C	A	0.036	0.0292477	0.00490206	289.247	1e-05	1e-05	6.50432e-08	2.27248e-08	2.2048e-06	0.00110534
10	73390470	0	G	C	0.042	0.0215957	0.00448634	284.426	1e-05	1e-05	6.99854e-06	3.34962e-06	3.81587e-05	0.018477
10	69899262	0	C	A	0.045	0.0191805	0.00398668	284.416	1e-05	1e-05	7.06724e-06	3.38471e-06	3.84083e-05	0.018477
10	56251444	0	C	T	0.048	0.0257548	0.00473698	286.967	0.0124908	1e-05	5.86331e-07	2.39082e-07	7.92001e-06	0.00664274
10	74354508	0	G	A	0.045	0.0191752	0.00398474	284.42	1e-05	1e-05	7.03921e-06	3.37039e-06	3.83065e-05	0.018477
10	59982047	0	C	A	0.044	0.0192819	0.00400691	284.42	1e-05	1e-05	7.03921e-06	3.37039e-06	3.83065e-05	0.018477
10	73390511	0	A	C	0.042	0.0215957	0.00448634	284.426	1e-05	1e-05	6.99854e-06	3.34962e-06	3.81587e-05	0.018477
10	72963924	0	A	C	0.045	0.0192524	0.00401989	284.33	1e-05	1e-05	7.68991e-06	3.70379e-06	4.06398e-05	0.0186689
10	71724404	0	A	G	0.065	0.0199824	0.00399691	285.169	1e-05	1e-05	3.38925e-06	1.54524e-06	2.36833e-05	0.018477
10	77586210	0	C	A	0.036	0.0292477	0.00490206	289.247	1e-05	1e-05	6.50432e-08	2.27248e-08	2.2048e-06	0.00110534
10	71724336	0	C	G	0.065	0.0199824	0.00399691	285.169	1e-05	1e-05	3.38925e-06	1.54524e-06	2.36833e-05	0.018477
10	73390472	0	T	A	0.042	0.0215957	0.00448634	284.426	1e-05	1e-05	6.99854e-06	3.34962e-06	3.81587e-05	0.018477
10	66090652	0	G	A	0.053	0.0173242	0.00376108	283.615	1e-05	1e-05	1.5483e-05	7.81432e-06	6.5384e-05	0.0299369
10	57920816	0	T	C	0.063	0.0165181	0.00335738	284.849	1e-05	1e-05	4.62952e-06	2.15529e-06	2.90267e-05	0.018477
10	71724385	0	T	A	0.065	0.0199824	0.00399691	285.169	1e-05	1e-05	3.38925e-06	1.54524e-06	2.36833e-05	0.018477
10	55100339	0	T	C	0.081	0.0143113	0.0031112	283.58	0.0218498	1e-05	1.58545e-05	8.10147e-06	6.69273e-05	0.0299369

## Sheet: long-chirp short-chirp interval
Supplementary Table 7.4: Significant assocations for long-chirp short-chirp interval parameter.
chr	pos	n_miss	allele1	allele0	af	beta	se	logl_H1	l_remle	l_mle	p_wald	p_lrt	p_score	pWald_adjusted
13	46207807	0	G	T	0.026	-0.0400701	0.00693118	260.11	100000	100000	1.41574e-07	5.21298e-08	3.41924e-06	0.0048118
2	76701509	0	T	C	0.014	0.0610455	0.012869	255.112	12.6503	100000	9.16846e-06	9.34628e-06	7.34294e-05	0.0373575
2	76701536	0	T	C	0.014	0.0614016	0.0129438	255.113	12.6524	100000	9.16434e-06	9.33846e-06	7.33894e-05	0.0373575
11	76067351	0	G	A	0.024	-0.0560919	0.010709	258.107	174.89	100000	1.31317e-06	4.13469e-07	1.08386e-05	0.0089264
11	76067415	0	C	G	0.024	-0.0560919	0.010709	258.107	174.89	100000	1.31317e-06	4.13469e-07	1.08386e-05	0.0089264
11	76067355	0	C	A	0.024	-0.0560919	0.010709	258.107	174.89	100000	1.31317e-06	4.13469e-07	1.08386e-05	0.0089264
11	76067358	0	G	A	0.024	-0.0560919	0.010709	258.107	174.89	100000	1.31317e-06	4.13469e-07	1.08386e-05	0.0089264
5	68139274	0	C	A	0.011	0.0609285	0.0128982	254.96	12.2736	100000	9.89224e-06	1.09505e-05	8.14243e-05	0.0373575
7	112339781	0	C	A	0.015	0.0600065	0.012524	255.352	12.8202	100000	7.62901e-06	7.27007e-06	6.24086e-05	0.0373575

## Sheet: intersong interval
Supplementary Table 7.5: Significant assocations for intersong interval parameter.
chr	pos	n_miss	allele1	allele0	af	beta	se	logl_H1	l_remle	l_mle	p_wald	p_lrt	p_score	pWald_adjusted
3	177723556	0	T	C	0.013	0.158127	0.0305802	183.139	1.06669	100000	1.71715e-06	7.84882e-07	1.95824e-05	0.0215076
3	177723567	0	A	G	0.013	0.150217	0.0289328	183.216	1.08174	100000	1.57865e-06	7.24046e-07	1.86678e-05	0.0215076
1	96615810	0	A	G	0.011	0.167505	0.0325521	182.965	0.904977	100000	1.8984e-06	9.40141e-07	1.94994e-05	0.0215076
